# Supplementary material for: Nonannual seasonality of influenza‐like illness in a tropical urban setting
Source: Influenza Other Respir Viruses. 2018 Aug 21;12(6):742–54. doi: 10.1111/irv.12595 (PMC6185894; doi:10.1111/irv.12595)
Supplement: Supplementary file 2 [file IRV-12-742-s002.csv]

gpId	date	totalPatients	iliNum	openHours
11	2009-08-10	21	4	3
11	2009-08-11	26	3	3
11	2009-08-12	32	5	3
17	2009-08-12	27	1	2.5
19	2009-08-12	48	13	3.5
31	2009-08-12	20	5	3
03	2009-08-13	4	1	2
17	2009-08-13	31	3	2.5
19	2009-08-13	36	15	3.5
31	2009-08-13	15	4	3
40	2009-08-13	18	8	2
01	2009-08-14	70	9	6.5
03	2009-08-14	5	2	2
11	2009-08-14	27	4	3
17	2009-08-14	32	4	2.5
19	2009-08-14	37	10	3.5
31	2009-08-14	15	5	3
32	2009-08-14	22	4	3
40	2009-08-14	22	8	2
11	2009-08-15	22	3	3
17	2009-08-15	33	5	3
19	2009-08-15	48	11	4
31	2009-08-15	18	3	3
32	2009-08-15	17	5	3
01	2009-08-16	100	28	6.5
11	2009-08-16	30	3	3
17	2009-08-16	33	5	3
11	2009-08-17	28	4	3
19	2009-08-17	37	9	3.5
31	2009-08-17	20	5	3
32	2009-08-17	18	2	3
40	2009-08-17	15	6	2
01	2009-08-18	90	16	6.5
11	2009-08-18	20	3	3
17	2009-08-18	30	4	2
19	2009-08-18	51	15	4
31	2009-08-18	23	3	3
32	2009-08-18	15	3	3
33	2009-08-18	32	7	2.5
40	2009-08-18	13	4	2
01	2009-08-19	85	20	6.5
11	2009-08-19	29	5	3
17	2009-08-19	36	7	3
19	2009-08-19	34	16	3
31	2009-08-19	12	4	2.5
33	2009-08-19	20	3	2.5
01	2009-08-20	87	22	6.17
11	2009-08-20	28	4	3
17	2009-08-20	30	3	2.5
19	2009-08-20	46	14	4
31	2009-08-20	20	8	3
32	2009-08-20	20	2	3
33	2009-08-20	25	3	2.5
11	2009-08-21	26	4	3
17	2009-08-21	33	9	2.5
19	2009-08-21	34	12	3
32	2009-08-21	15	2	3
01	2009-08-22	120	30	6
17	2009-08-22	40	5	3
19	2009-08-22	52	15	4
28	2009-08-22	21	4	3
32	2009-08-22	22	5	3
34	2009-08-22	9	3	2
17	2009-08-23	41	5	3
01	2009-08-24	72	18	6.5
11	2009-08-24	26	5	3
17	2009-08-24	30	4	2.5
19	2009-08-24	46	16	3.5
28	2009-08-24	19	3	3
31	2009-08-24	22	5	3
32	2009-08-24	24	5	3
33	2009-08-24	24	2	2.5
34	2009-08-24	11	3	2
01	2009-08-25	70	14	6.17
11	2009-08-25	18	3	3
17	2009-08-25	33	5	2.5
19	2009-08-25	32	9	3
28	2009-08-25	23	6	3
31	2009-08-25	20	6	3
32	2009-08-25	22	2	3
33	2009-08-25	25	3	2.5
34	2009-08-25	9	4	2
11	2009-08-26	20	5	3
17	2009-08-26	35	8	2.5
19	2009-08-26	44	12	3.5
28	2009-08-26	23	6	3
31	2009-08-26	16	3	2
32	2009-08-26	25	5	3
34	2009-08-26	12	3	2
01	2009-08-27	82	25	6.5
11	2009-08-27	26	8	3
16	2009-08-27	52	14	4.17
17	2009-08-27	32	9	2.5
19	2009-08-27	38	17	3.5
28	2009-08-27	18	6	3
31	2009-08-27	18	5	3
33	2009-08-27	27	4	2.5
01	2009-08-28	90	25	6
16	2009-08-28	55	9	4.5
17	2009-08-28	33	4	2.5
19	2009-08-28	38	18	3.5
28	2009-08-28	20	5	3
31	2009-08-28	20	3	3
32	2009-08-28	23	6	3
33	2009-08-28	35	4	2.5
34	2009-08-28	10	3	2
36	2009-08-28	3	1	2
01	2009-08-29	98	25	6
16	2009-08-29	49	5	4.5
17	2009-08-29	35	6	2.5
19	2009-08-29	33	10	3.5
31	2009-08-29	15	5	2
32	2009-08-29	21	5	3
34	2009-08-29	11	4	2
16	2009-08-30	33	5	3
01	2009-08-31	62	11	7
16	2009-08-31	49	8	3.5
17	2009-08-31	16	4	2
19	2009-08-31	20	4	3
28	2009-08-31	25	8	3
31	2009-08-31	15	5	3
32	2009-08-31	15	2	3
34	2009-08-31	9	2	2
01	2009-09-01	86	20	6.5
16	2009-09-01	40	5	3
17	2009-09-01	24	5	2
19	2009-09-01	35	12	3.5
28	2009-09-01	21	6	3
31	2009-09-01	16	5	3
32	2009-09-01	12	1	3
34	2009-09-01	12	2	2
16	2009-09-02	34	2	3
17	2009-09-02	48	4	3
19	2009-09-02	37	14	3.5
36	2009-09-02	2	1	2
01	2009-09-03	75	18	6.5
16	2009-09-03	51	10	3.5
17	2009-09-03	40	8	3
19	2009-09-03	38	13	3.5
28	2009-09-03	21	5	3
30	2009-09-03	60	14	4
31	2009-09-03	18	5	3
33	2009-09-03	35	5	3
34	2009-09-03	10	5	2
01	2009-09-04	78	17	7
16	2009-09-04	47	3	3.4
17	2009-09-04	36	5	3
19	2009-09-04	46	16	4
28	2009-09-04	19	5	3
31	2009-09-04	20	6	3
32	2009-09-04	25	11	3
33	2009-09-04	40	5	3
34	2009-09-04	13	5	2
01	2009-09-05	100	23	6.5
16	2009-09-05	49	8	3.4
17	2009-09-05	42	7	3
31	2009-09-05	15	3	2.5
32	2009-09-05	22	3	3
34	2009-09-05	9	3	2
17	2009-09-06	41	6	3
19	2009-09-06	43	13	3.5
01	2009-09-07	90	25	6
08	2009-09-07	27	4	4
11	2009-09-07	28	8	3
16	2009-09-07	49	8	3.4
17	2009-09-07	50	9	3
19	2009-09-07	31	15	3
28	2009-09-07	25	8	3
31	2009-09-07	20	6	3
32	2009-09-07	18	2	3
34	2009-09-07	10	3	2
36	2009-09-07	2	0	2
37	2009-09-07	72	26	4
01	2009-09-08	87	28	6.17
11	2009-09-08	32	9	3
16	2009-09-08	51	8	4.17
17	2009-09-08	48	8	3
19	2009-09-08	35	12	3.5
28	2009-09-08	21	5	3
31	2009-09-08	25	10	3
32	2009-09-08	20	6	3
36	2009-09-08	3	1	2
37	2009-09-08	57	19	4
01	2009-09-09	88	28	7
08	2009-09-09	26	8	4
11	2009-09-09	30	9	3
16	2009-09-09	54	10	4
17	2009-09-09	36	9	3
19	2009-09-09	36	15	3.5
28	2009-09-09	22	6	3
32	2009-09-09	20	4	3
34	2009-09-09	10	5	2
37	2009-09-09	67	11	4
01	2009-09-10	80	28	6.5
08	2009-09-10	35	8	4.5
11	2009-09-10	35	12	3
16	2009-09-10	58	11	4.4
17	2009-09-10	40	8	3
19	2009-09-10	47	30	4
28	2009-09-10	22	6	3
30	2009-09-10	40	8	4
31	2009-09-10	26	10	3
34	2009-09-10	12	6	2
37	2009-09-10	54	23	4
01	2009-09-11	90	30	7
11	2009-09-11	30	11	3
16	2009-09-11	50	8	3.5
17	2009-09-11	39	9	3
19	2009-09-11	38	14	3.5
28	2009-09-11	22	5	3
30	2009-09-11	11	2	3
31	2009-09-11	25	6	3
32	2009-09-11	18	5	3
34	2009-09-11	10	3	2
36	2009-09-11	2	1	2
37	2009-09-11	69	27	4
01	2009-09-12	125	4	5
08	2009-09-12	26	5	4
11	2009-09-12	38	15	3
17	2009-09-12	42	9	3
19	2009-09-12	41	22	3.5
31	2009-09-12	26	5	3
32	2009-09-12	21	6	3
34	2009-09-12	12	6	2
16	2009-09-13	37	9	5
17	2009-09-13	33	7	2.5
36	2009-09-13	5	2	4
11	2009-09-14	39	17	3
16	2009-09-14	68	10	5.5
28	2009-09-14	22	7	3
31	2009-09-14	25	10	3
37	2009-09-14	84	36	4
01	2009-09-15	90	38	6.5
08	2009-09-15	25	5	3.5
11	2009-09-15	38	16	3
16	2009-09-15	53	10	4.25
17	2009-09-15	48	6	3
19	2009-09-15	37	14	3.5
28	2009-09-15	20	6	3
31	2009-09-15	26	8	3
32	2009-09-15	16	4	3
34	2009-09-15	10	7	2
37	2009-09-15	39	22	4
01	2009-09-16	90	32	6.5
08	2009-09-16	27	9	4.5
11	2009-09-16	36	15	3
16	2009-09-16	63	16	5
17	2009-09-16	48	6	3
19	2009-09-16	28	13	3
28	2009-09-16	25	8	3
32	2009-09-16	18	4	3
34	2009-09-16	11	3	2
37	2009-09-16	42	25	4
01	2009-09-17	80	30	6.5
08	2009-09-17	25	4	4
11	2009-09-17	35	18	3
17	2009-09-17	52	9	3
19	2009-09-17	43	26	4
28	2009-09-17	21	6	3
31	2009-09-17	20	10	3
34	2009-09-17	10	5	2
37	2009-09-17	45	12	4
01	2009-09-18	130	50	7
11	2009-09-18	38	17	3
16	2009-09-18	68	11	5
17	2009-09-18	52	11	3
19	2009-09-18	36	21	3.5
28	2009-09-18	20	5	3
31	2009-09-18	20	9	3
32	2009-09-18	21	9	3
34	2009-09-18	12	4	2
37	2009-09-18	41	15	4
01	2009-09-19	105	45	6.5
11	2009-09-19	38	19	3
16	2009-09-19	63	17	5.4
31	2009-09-19	15	5	2.5
34	2009-09-19	13	5	2
37	2009-09-19	66	23	4
16	2009-09-20	53	14	5
19	2009-09-20	43	25	3.5
01	2009-09-21	100	45	6.5
08	2009-09-21	27	4	3.5
11	2009-09-21	32	17	3
16	2009-09-21	58	8	4.4
19	2009-09-21	40	28	3.5
28	2009-09-21	25	7	3
31	2009-09-21	25	10	3
32	2009-09-21	25	6	3
34	2009-09-21	14	8	2
36	2009-09-21	2	0	2
37	2009-09-21	71	23	4
01	2009-09-22	88	42	6.5
11	2009-09-22	30	14	3
16	2009-09-22	58	9	5
17	2009-09-22	42	12	2.5
19	2009-09-22	35	17	3.5
28	2009-09-22	24	6	3
31	2009-09-22	22	8	3
32	2009-09-22	28	11	3
34	2009-09-22	10	4	2
37	2009-09-22	43	18	4
01	2009-09-23	90	42	7
08	2009-09-23	25	4	3.5
11	2009-09-23	31	16	3
16	2009-09-23	47	6	3.4
17	2009-09-23	40	11	3
19	2009-09-23	39	22	4
32	2009-09-23	22	6	3
34	2009-09-23	12	7	2
37	2009-09-23	67	22	4
01	2009-09-24	90	45	6.5
11	2009-09-24	36	18	3
16	2009-09-24	62	9	4.4
17	2009-09-24	40	6	3
19	2009-09-24	30	16	3.5
28	2009-09-24	23	7	3
31	2009-09-24	25	10	3
34	2009-09-24	10	4	2
37	2009-09-24	33	15	4
01	2009-09-25	90	45	6.5
11	2009-09-25	40	19	3
16	2009-09-25	62	11	4.5
17	2009-09-25	44	10	3
19	2009-09-25	42	24	4
28	2009-09-25	25	9	3
31	2009-09-25	25	8	3
32	2009-09-25	20	3	3
34	2009-09-25	11	6	2
35	2009-09-25	8	5	2
37	2009-09-25	67	29	4
01	2009-09-26	130	55	6.5
11	2009-09-26	38	19	3
16	2009-09-26	63	14	5
17	2009-09-26	44	8	3
19	2009-09-26	32	18	3.5
32	2009-09-26	21	5	3
35	2009-09-26	5	1	2
37	2009-09-26	53	28	4
16	2009-09-27	62	19	5.17
17	2009-09-27	28	7	2.5
19	2009-09-27	25	12	3
01	2009-09-28	90	45	6.5
11	2009-09-28	22	11	3
16	2009-09-28	53	9	3.4
19	2009-09-28	31	21	3.5
28	2009-09-28	21	7	3
31	2009-09-28	22	6	3
32	2009-09-28	18	6	3
34	2009-09-28	12	7	2
35	2009-09-28	5	1	2
36	2009-09-28	4	1	2
37	2009-09-28	71	32	4
01	2009-09-29	83	38	6.5
08	2009-09-29	21	2	3
11	2009-09-29	20	12	3
16	2009-09-29	53	8	4.5
17	2009-09-29	41	12	3
19	2009-09-29	40	18	3.5
28	2009-09-29	19	3	3
31	2009-09-29	18	4	3
32	2009-09-29	22	6	3
34	2009-09-29	10	7	2
35	2009-09-29	7	2	2
37	2009-09-29	37	11	4
01	2009-09-30	86	39	6.5
11	2009-09-30	24	10	3
16	2009-09-30	48	8	4
17	2009-09-30	33	4	2.5
28	2009-09-30	28	9	3
32	2009-09-30	28	5	3
34	2009-09-30	9	6	2
35	2009-09-30	5	1	2
37	2009-09-30	53	13	4
01	2009-10-01	80	38	6.5
11	2009-10-01	22	12	3
16	2009-10-01	55	10	4.5
17	2009-10-01	40	8	2.5
19	2009-10-01	35	18	3.5
28	2009-10-01	21	4	3
31	2009-10-01	25	8	3
34	2009-10-01	11	8	2
35	2009-10-01	5	1	2
37	2009-10-01	32	12	4
11	2009-10-02	18	10	3
16	2009-10-02	50	9	4.5
17	2009-10-02	40	6	3
19	2009-10-02	30	14	3.5
28	2009-10-02	20	4	3
31	2009-10-02	20	6	3
32	2009-10-02	22	3	3
36	2009-10-02	2	1	2
37	2009-10-02	52	22	4
01	2009-10-03	130	49	6.5
11	2009-10-03	26	14	3
17	2009-10-03	38	8	3
19	2009-10-03	30	12	3.5
31	2009-10-03	25	3	3
32	2009-10-03	15	2	3
34	2009-10-03	9	3	2
37	2009-10-03	43	12	4
39	2009-10-03	18	3	3
17	2009-10-04	58	8	3
19	2009-10-04	29	19	3
01	2009-10-05	90	45	6.5
11	2009-10-05	19	11	3
16	2009-10-05	57	13	4.5
28	2009-10-05	25	7	3
31	2009-10-05	20	5	3
32	2009-10-05	17	5	3
34	2009-10-05	11	4	2
37	2009-10-05	73	35	4
01	2009-10-06	88	34	6.5
11	2009-10-06	18	8	3
16	2009-10-06	46	8	4.5
17	2009-10-06	29	4	2.5
28	2009-10-06	24	6	3
31	2009-10-06	15	2	3
32	2009-10-06	12	2	3
37	2009-10-06	33	9	4
01	2009-10-07	82	31	6.5
11	2009-10-07	22	8	3
16	2009-10-07	53	8	4.5
17	2009-10-07	52	8	3
19	2009-10-07	43	19	4
28	2009-10-07	22	6	3
32	2009-10-07	20	6	3
34	2009-10-07	11	3	2
37	2009-10-07	39	8	4
01	2009-10-08	70	26	6.5
11	2009-10-08	16	7	3
19	2009-10-08	38	14	3.5
28	2009-10-08	24	5	3
31	2009-10-08	25	6	3
37	2009-10-08	48	17	4
01	2009-10-09	70	28	6.5
11	2009-10-09	12	5	3
16	2009-10-09	55	8	4.4
17	2009-10-09	30	3	2.5
19	2009-10-09	34	15	3.5
28	2009-10-09	23	4	3
31	2009-10-09	20	2	3
32	2009-10-09	22	4	3
34	2009-10-09	9	3	2
37	2009-10-09	41	8	4
39	2009-10-09	12	2	2
01	2009-10-10	130	45	6.5
11	2009-10-10	24	12	3
16	2009-10-10	53	8	4.5
17	2009-10-10	38	8	3
19	2009-10-10	33	14	3.5
31	2009-10-10	20	0	2
37	2009-10-10	49	18	4
16	2009-10-11	30	5	4
01	2009-10-12	100	40	6.5
11	2009-10-12	18	10	3
16	2009-10-12	56	10	4.5
17	2009-10-12	45	4	3
28	2009-10-12	22	5	3
31	2009-10-12	26	5	3
34	2009-10-12	11	8	2
37	2009-10-12	53	12	4
01	2009-10-13	80	35	6.5
11	2009-10-13	16	7	3
16	2009-10-13	40	8	3.4
17	2009-10-13	42	6	3
19	2009-10-13	37	16	3.5
28	2009-10-13	27	6	3
31	2009-10-13	25	6	3
34	2009-10-13	12	8	2
37	2009-10-13	42	11	4
39	2009-10-13	15	3	3
01	2009-10-14	85	37	6.5
11	2009-10-14	20	8	3
16	2009-10-14	54	10	4.5
17	2009-10-14	40	9	3
19	2009-10-14	32	10	3.5
28	2009-10-14	24	5	3
31	2009-10-14	20	6	3
37	2009-10-14	37	9	4
01	2009-10-15	84	35	6.5
11	2009-10-15	18	7	3
16	2009-10-15	49	8	4.5
17	2009-10-15	33	3	2.5
19	2009-10-15	35	14	3.5
28	2009-10-15	22	5	3
34	2009-10-15	10	6	2
37	2009-10-15	34	8	4
11	2009-10-16	14	6	3
16	2009-10-16	41	6	3.4
17	2009-10-16	29	2	2.5
19	2009-10-16	26	8	3.5
28	2009-10-16	21	5	3
31	2009-10-16	25	6	3
34	2009-10-16	9	6	2
37	2009-10-16	58	11	4
11	2009-10-17	20	9	3
16	2009-10-17	56	11	4.5
17	2009-10-17	37	3	3
19	2009-10-17	28	14	3.5
31	2009-10-17	20	4	2
37	2009-10-17	48	7	4
01	2009-10-18	150	57	6
16	2009-10-18	29	7	3.17
34	2009-10-18	11	6	2
01	2009-10-19	86	38	6.5
11	2009-10-19	22	10	3
16	2009-10-19	49	8	4
19	2009-10-19	31	14	3.5
28	2009-10-19	22	6	3
31	2009-10-19	25	4	3
32	2009-10-19	24	11	3
34	2009-10-19	10	5	2
37	2009-10-19	68	13	4
01	2009-10-20	78	37	6.5
11	2009-10-20	22	8	3
16	2009-10-20	41	8	3.5
19	2009-10-20	30	12	3.5
28	2009-10-20	23	5	3
31	2009-10-20	20	3	3
32	2009-10-20	26	6	3
34	2009-10-20	10	7	2
37	2009-10-20	35	9	4
39	2009-10-20	15	4	4
01	2009-10-21	78	32	6.5
11	2009-10-21	18	8	3
16	2009-10-21	48	10	4.5
17	2009-10-21	28	3	2.5
19	2009-10-21	22	8	3.5
28	2009-10-21	21	5	3
32	2009-10-21	22	1	3
37	2009-10-21	48	8	4
39	2009-10-21	10	2	3
01	2009-10-22	65	30	6.5
11	2009-10-22	20	10	3
16	2009-10-22	44	7	3.5
17	2009-10-22	30	4	2.5
19	2009-10-22	24	10	3.5
28	2009-10-22	24	6	3
31	2009-10-22	25	5	3
34	2009-10-22	12	4	2
37	2009-10-22	38	7	4
01	2009-10-23	75	30	6.5
11	2009-10-23	19	9	3
16	2009-10-23	54	10	4.5
17	2009-10-23	30	2	2.5
19	2009-10-23	21	10	3
28	2009-10-23	21	2	3
31	2009-10-23	20	0	3
32	2009-10-23	23	6	3
37	2009-10-23	49	8	4
01	2009-10-24	140	45	6.5
11	2009-10-24	26	14	3
16	2009-10-24	46	11	4.5
17	2009-10-24	40	10	3
19	2009-10-24	28	11	3.5
31	2009-10-24	25	3	3
34	2009-10-24	12	7	2
16	2009-10-25	31	8	4.17
17	2009-10-25	52	6	3
34	2009-10-25	11	7	2
01	2009-10-26	87	35	6.5
11	2009-10-26	24	12	3
16	2009-10-26	46	8	3.5
19	2009-10-26	32	17	3.5
28	2009-10-26	24	3	3
31	2009-10-26	15	0	3
37	2009-10-26	52	11	4
01	2009-10-27	80	35	6.5
11	2009-10-27	21	7	3
16	2009-10-27	45	15	3.4
17	2009-10-27	37	1	2.5
19	2009-10-27	30	13	3.5
28	2009-10-27	25	3	3
31	2009-10-27	20	2	3
34	2009-10-27	13	8	2
37	2009-10-27	34	5	4
01	2009-10-28	86	35	6.5
08	2009-10-28	31	5	3.5
11	2009-10-28	20	8	3
16	2009-10-28	45	7	4
17	2009-10-28	37	5	3
28	2009-10-28	22	4	3
34	2009-10-28	10	4	2
37	2009-10-28	49	7	4
01	2009-10-29	90	38	6.5
08	2009-10-29	30	4	3
11	2009-10-29	20	9	3
16	2009-10-29	40	6	3.4
17	2009-10-29	38	5	3
19	2009-10-29	28	16	3.5
28	2009-10-29	23	5	3
31	2009-10-29	25	5	3
34	2009-10-29	10	5	2
37	2009-10-29	43	4	4
01	2009-10-30	80	35	6.5
11	2009-10-30	22	9	3
16	2009-10-30	40	8	3.4
17	2009-10-30	34	5	3
19	2009-10-30	25	9	3
28	2009-10-30	22	4	3
31	2009-10-30	20	3	3
34	2009-10-30	12	7	2
36	2009-10-30	2	0	2
37	2009-10-30	47	5	4
01	2009-10-31	120	39	8
11	2009-10-31	25	12	3
16	2009-10-31	49	9	4
31	2009-10-31	20	0	3
34	2009-10-31	10	4	2
37	2009-10-31	41	3	4
16	2009-11-01	25	7	4.17
17	2009-11-01	52	3	3
19	2009-11-01	34	18	3.5
39	2009-11-01	17	3	3
01	2009-11-02	70	28	6.5
11	2009-11-02	20	9	3
16	2009-11-02	46	11	4.5
19	2009-11-02	28	10	3.5
28	2009-11-02	24	5	3
31	2009-11-02	20	3	3
34	2009-11-02	11	4	2
37	2009-11-02	73	6	4
38	2009-11-02	30	15	5
01	2009-11-03	65	28	6.5
08	2009-11-03	25	0	3.5
11	2009-11-03	21	8	3
16	2009-11-03	50	11	4.4
17	2009-11-03	30	3	2.5
19	2009-11-03	29	12	3.5
28	2009-11-03	22	3	3
31	2009-11-03	25	5	3
37	2009-11-03	45	3	4
01	2009-11-04	74	28	6.5
11	2009-11-04	18	8	3
17	2009-11-04	39	7	3
28	2009-11-04	19	3	3
34	2009-11-04	10	4	2
36	2009-11-04	1	1	2
39	2009-11-04	10	2	3
01	2009-11-05	68	24	6.5
11	2009-11-05	22	10	3
16	2009-11-05	34	5	3.4
17	2009-11-05	28	4	2.5
19	2009-11-05	35	16	3.5
28	2009-11-05	22	4	3
31	2009-11-05	26	6	3
34	2009-11-05	11	6	2
36	2009-11-05	1	0	2
37	2009-11-05	38	5	4
01	2009-11-06	68	28	6.5
11	2009-11-06	28	15	3
16	2009-11-06	34	7	3.5
17	2009-11-06	31	2	2.5
19	2009-11-06	28	11	3
28	2009-11-06	22	5	3
31	2009-11-06	22	3	3
34	2009-11-06	12	8	2
36	2009-11-06	2	2	2
37	2009-11-06	49	8	4
01	2009-11-07	125	42	8
08	2009-11-07	15	1	2.5
11	2009-11-07	17	7	3
16	2009-11-07	43	10	4
17	2009-11-07	40	6	2.5
19	2009-11-07	26	12	3
31	2009-11-07	25	0	2
37	2009-11-07	42	3	4
17	2009-11-08	41	5	2.5
01	2009-11-09	75	25	6.5
08	2009-11-09	20	2	3.5
11	2009-11-09	21	8	3
16	2009-11-09	43	9	3.5
19	2009-11-09	24	11	3
28	2009-11-09	21	5	3
31	2009-11-09	15	0	3
32	2009-11-09	18	4	3
34	2009-11-09	12	5	2
37	2009-11-09	67	11	4
01	2009-11-10	80	28	6.5
11	2009-11-10	18	7	3
16	2009-11-10	39	9	3.5
17	2009-11-10	30	1	2.5
19	2009-11-10	30	18	3.5
28	2009-11-10	22	5	3
31	2009-11-10	18	0	3
32	2009-11-10	19	4	3
34	2009-11-10	10	4	2
36	2009-11-10	3	0	2
37	2009-11-10	41	5	4
01	2009-11-11	70	30	6.5
11	2009-11-11	20	7	3
16	2009-11-11	45	7	3.4
17	2009-11-11	26	4	2.5
19	2009-11-11	28	11	3.5
28	2009-11-11	22	4	3
32	2009-11-11	24	10	3
34	2009-11-11	11	3	2
37	2009-11-11	52	12	4
01	2009-11-12	68	23	6.5
08	2009-11-12	20	0	3.5
11	2009-11-12	20	8	3
16	2009-11-12	43	10	4
17	2009-11-12	27	4	2.5
28	2009-11-12	21	5	3
31	2009-11-12	20	2	3
34	2009-11-12	9	3	2
37	2009-11-12	38	4	4
01	2009-11-13	65	20	6.5
11	2009-11-13	21	8	3
16	2009-11-13	49	12	4
17	2009-11-13	21	4	2.5
28	2009-11-13	18	4	3
31	2009-11-13	25	0	3
32	2009-11-13	20	2	3
37	2009-11-13	43	6	4
11	2009-11-14	25	10	3
16	2009-11-14	54	12	4.4
19	2009-11-14	44	30	4
31	2009-11-14	20	0	3
32	2009-11-14	20	6	3
34	2009-11-14	10	4	2
37	2009-11-14	49	9	4
01	2009-11-15	120	45	6.5
16	2009-11-15	27	6	4
17	2009-11-15	30	3	2.5
01	2009-11-16	72	29	6.5
11	2009-11-16	15	6	3
16	2009-11-16	47	11	4.5
19	2009-11-16	27	11	3
28	2009-11-16	22	4	3
34	2009-11-16	14	5	2
37	2009-11-16	58	8	4
01	2009-11-17	70	25	6.5
08	2009-11-17	16	3	2.5
11	2009-11-17	17	7	3
16	2009-11-17	32	5	3.5
17	2009-11-17	34	3	2.5
19	2009-11-17	26	13	3.5
28	2009-11-17	21	4	3
34	2009-11-17	11	3	2
37	2009-11-17	41	5	4
01	2009-11-18	65	24	6.5
11	2009-11-18	16	6	3
16	2009-11-18	39	7	3.4
17	2009-11-18	28	2	2.5
19	2009-11-18	28	11	3
28	2009-11-18	19	3	3
36	2009-11-18	2	0	2
37	2009-11-18	47	9	4
01	2009-11-19	72	28	6.5
11	2009-11-19	29	9	3
16	2009-11-19	30	8	3
17	2009-11-19	26	2	2.5
28	2009-11-19	20	3	3
37	2009-11-19	42	11	4
01	2009-11-20	70	25	6.5
08	2009-11-20	16	0	2.5
11	2009-11-20	30	8	3
16	2009-11-20	38	11	3.5
19	2009-11-20	34	17	3.5
28	2009-11-20	21	4	3
34	2009-11-20	10	6	2
37	2009-11-20	53	12	4
01	2009-11-21	110	35	8
08	2009-11-21	13	0	2
11	2009-11-21	32	8	3
16	2009-11-21	43	9	4
17	2009-11-21	30	2	2.5
19	2009-11-21	24	10	3.5
34	2009-11-21	9	3	2
37	2009-11-21	61	13	4
16	2009-11-22	34	13	4
19	2009-11-22	32	20	3.5
01	2009-11-23	75	29	6.5
11	2009-11-23	31	9	3
16	2009-11-23	54	12	4.5
19	2009-11-23	32	15	3.5
28	2009-11-23	23	4	3
32	2009-11-23	18	4	3
34	2009-11-23	11	4	2
36	2009-11-23	1	0	2
37	2009-11-23	49	12	4
39	2009-11-23	10	2	2
01	2009-11-24	75	24	6.5
08	2009-11-24	23	1	3
11	2009-11-24	38	12	3
16	2009-11-24	43	14	4.17
19	2009-11-24	30	16	3.5
28	2009-11-24	19	3	3
32	2009-11-24	20	5	3
34	2009-11-24	10	4	2
37	2009-11-24	37	7	4
01	2009-11-25	50	18	7.5
11	2009-11-25	40	12	3
16	2009-11-25	40	6	3.5
28	2009-11-25	21	5	3
32	2009-11-25	22	5	3
36	2009-11-25	3	0	2
37	2009-11-25	39	5	4
01	2009-11-26	57	23	7
11	2009-11-26	40	14	3
16	2009-11-26	54	8	4.4
19	2009-11-26	36	23	3.5
28	2009-11-26	21	4	3
34	2009-11-26	9	3	2
37	2009-11-26	38	9	4
39	2009-11-26	10	1	2
01	2009-11-27	57	23	7
11	2009-11-27	32	9	3
16	2009-11-27	45	8	3.4
19	2009-11-27	22	13	3
28	2009-11-27	21	5	3
32	2009-11-27	23	9	3
34	2009-11-27	9	4	2
36	2009-11-27	3	0	4
37	2009-11-27	43	12	4
01	2009-11-28	103	35	8
11	2009-11-28	29	8	3
16	2009-11-28	53	13	4.4
19	2009-11-28	26	13	3.5
32	2009-11-28	18	7	3
34	2009-11-28	10	5	2
37	2009-11-28	38	7	4
01	2009-11-30	70	26	6.5
11	2009-11-30	30	7	3
16	2009-11-30	53	11	4.5
19	2009-11-30	31	15	3.5
28	2009-11-30	19	3	3
32	2009-11-30	22	6	3
34	2009-11-30	12	5	2
37	2009-11-30	51	14	4
01	2009-12-01	50	18	7
11	2009-12-01	25	5	3
16	2009-12-01	34	8	3.5
19	2009-12-01	25	12	3.5
28	2009-12-01	19	3	3
32	2009-12-01	15	2	3
37	2009-12-01	38	9	4
01	2009-12-02	78	28	6.5
11	2009-12-02	28	8	3
16	2009-12-02	35	7	3.4
19	2009-12-02	30	17	3.5
28	2009-12-02	21	3	3
32	2009-12-02	18	6	3
34	2009-12-02	10	5	2
37	2009-12-02	45	6	4
01	2009-12-03	57	21	7
11	2009-12-03	17	5	3
16	2009-12-03	45	10	4.4
17	2009-12-03	36	4	2.5
19	2009-12-03	29	16	3
28	2009-12-03	20	2	3
34	2009-12-03	9	4	2
37	2009-12-03	37	7	4
01	2009-12-04	56	22	7
11	2009-12-04	39	8	3
16	2009-12-04	43	12	5
17	2009-12-04	32	4	2.5
19	2009-12-04	31	19	3.5
28	2009-12-04	22	2	3
32	2009-12-04	20	5	3
37	2009-12-04	43	11	4
01	2009-12-05	110	35	8
11	2009-12-05	25	7	3
16	2009-12-05	40	7	4.4
17	2009-12-05	34	4	2.5
19	2009-12-05	30	19	3.5
32	2009-12-05	24	8	3
34	2009-12-05	12	4	2
36	2009-12-05	1	0	4
37	2009-12-05	41	12	4
16	2009-12-06	22	5	3
19	2009-12-06	33	14	3.5
01	2009-12-07	83	28	6.5
11	2009-12-07	34	6	3
17	2009-12-07	25	3	2.5
28	2009-12-07	24	3	3
32	2009-12-07	18	4	3
01	2009-12-08	72	28	6.5
08	2009-12-08	20	0	3
11	2009-12-08	28	5	3
17	2009-12-08	27	3	2.5
19	2009-12-08	37	23	4
28	2009-12-08	26	3	3
32	2009-12-08	14	4	3
34	2009-12-08	10	5	2
01	2009-12-09	72	29	6.5
08	2009-12-09	17	1	3
11	2009-12-09	22	5	3
17	2009-12-09	26	2	2
19	2009-12-09	21	13	3.5
28	2009-12-09	21	2	3
32	2009-12-09	16	4	3
34	2009-12-09	11	7	2
01	2009-12-10	71	26	6.5
11	2009-12-10	17	5	3
17	2009-12-10	26	1	2
19	2009-12-10	27	10	3
28	2009-12-10	22	2	3
34	2009-12-10	9	4	2
36	2009-12-10	2	0	6
01	2009-12-11	78	30	6.5
08	2009-12-11	20	1	3
17	2009-12-11	25	2	2
19	2009-12-11	29	15	3.5
28	2009-12-11	24	2	3
32	2009-12-11	21	5	3
34	2009-12-11	10	4	2
01	2009-12-12	121	37	8
08	2009-12-12	25	0	3.5
17	2009-12-12	20	5	2.5
19	2009-12-12	29	11	3.5
32	2009-12-12	20	6	3
34	2009-12-12	9	3	2
08	2009-12-13	22	0	3.5
17	2009-12-13	24	3	2.5
01	2009-12-14	81	28	6.5
17	2009-12-14	27	2	2.5
19	2009-12-14	31	12	3.5
28	2009-12-14	19	0	3
32	2009-12-14	24	7	3
34	2009-12-14	10	5	2
37	2009-12-14	58	18	4
28	2009-12-15	20	2	3
32	2009-12-15	22	6	3
37	2009-12-15	45	13	4
19	2009-12-16	35	12	3.5
28	2009-12-16	18	0	3
32	2009-12-16	18	1	3
37	2009-12-16	47	11	4
01	2009-12-17	54	16	7
08	2009-12-17	15	0	3
17	2009-12-17	16	0	2
19	2009-12-17	29	12	3.5
28	2009-12-17	21	1	3
37	2009-12-17	39	5	4
39	2009-12-17	15	2	3
01	2009-12-18	56	21	6.5
17	2009-12-18	30	2	2.5
19	2009-12-18	25	10	3.5
28	2009-12-18	18	1	3
32	2009-12-18	19	5	3
34	2009-12-18	10	5	2
36	2009-12-18	2	1	4
37	2009-12-18	48	9	4
01	2009-12-19	110	38	8
16	2009-12-19	42	10	4.5
17	2009-12-19	28	3	2.5
19	2009-12-19	28	15	3.5
32	2009-12-19	18	4	3
37	2009-12-19	52	14	4
19	2009-12-20	28	12	3.5
01	2009-12-21	68	28	6.5
17	2009-12-21	29	3	2.5
19	2009-12-21	37	19	3.5
28	2009-12-21	19	1	3
32	2009-12-21	25	9	3
37	2009-12-21	71	19	4
01	2009-12-22	59	22	6.5
17	2009-12-22	30	2	2.5
19	2009-12-22	26	13	3.5
28	2009-12-22	20	2	3
32	2009-12-22	27	7	3
34	2009-12-22	10	6	2
37	2009-12-22	48	12	4
01	2009-12-23	61	25	6.5
17	2009-12-23	28	2	2.5
19	2009-12-23	30	12	3.5
28	2009-12-23	24	2	3
34	2009-12-23	11	5	2
36	2009-12-23	7	0	4
37	2009-12-23	42	16	4
19	2009-12-24	24	11	3.5
28	2009-12-24	22	1	3
37	2009-12-24	51	22	4
01	2009-12-25	75	28	6.5
17	2009-12-25	25	2	2.5
19	2009-12-25	28	16	3.5
28	2009-12-25	18	0	3
32	2009-12-25	30	10	3
01	2009-12-26	95	35	8
17	2009-12-26	23	2	2
32	2009-12-26	28	5	3
34	2009-12-26	12	5	2
37	2009-12-26	68	24	4
19	2009-12-27	35	16	3.5
01	2009-12-28	58	20	7
08	2009-12-28	30	0	4
17	2009-12-28	32	4	2.5
19	2009-12-28	32	18	3.5
28	2009-12-28	21	0	3
32	2009-12-28	26	4	3
34	2009-12-28	10	6	2
37	2009-12-28	71	21	4
01	2009-12-29	52	20	7
19	2009-12-29	30	17	3.5
28	2009-12-29	22	0	3
32	2009-12-29	28	8	3
34	2009-12-29	11	6	2
37	2009-12-29	48	14	4
01	2009-12-30	78	28	6.5
17	2009-12-30	36	6	2.5
19	2009-12-30	33	13	3.5
28	2009-12-30	19	1	3
32	2009-12-30	21	5	3
34	2009-12-30	12	5	2
37	2009-12-30	52	19	4
01	2009-12-31	78	27	6.5
17	2009-12-31	38	3	2.5
19	2009-12-31	26	13	3.5
28	2009-12-31	23	1	3
37	2009-12-31	49	12	4
17	2010-01-01	24	3	2.5
19	2010-01-01	33	12	3.5
28	2010-01-01	22	3	3
01	2010-01-02	116	42	8
17	2010-01-02	37	3	2.5
19	2010-01-02	25	12	3.5
28	2010-01-02	20	1	3
32	2010-01-02	18	4	3
34	2010-01-02	13	7	2
37	2010-01-02	68	21	4
17	2010-01-03	38	2	2.5
19	2010-01-03	27	15	3.5
01	2010-01-04	68	22	6.5
17	2010-01-04	34	3	2.5
19	2010-01-04	33	12	3.5
28	2010-01-04	28	5	3
32	2010-01-04	22	8	3
34	2010-01-04	10	6	2
37	2010-01-04	74	26	4
01	2010-01-05	50	21	7
17	2010-01-05	27	1	2.5
28	2010-01-05	25	5	3
32	2010-01-05	20	2	3
34	2010-01-05	12	8	2
37	2010-01-05	48	16	4
39	2010-01-05	20	3	3
01	2010-01-06	59	20	7
17	2010-01-06	30	4	2.5
19	2010-01-06	34	19	4
28	2010-01-06	25	4	3
32	2010-01-06	17	1	3
37	2010-01-06	57	21	4
39	2010-01-06	15	0	3
01	2010-01-07	76	24	6.5
17	2010-01-07	31	1	2.5
19	2010-01-07	31	14	3.5
28	2010-01-07	22	5	3
32	2010-01-07	17	1	3
34	2010-01-07	11	6	2
37	2010-01-07	43	10	4
39	2010-01-07	15	2	3
08	2010-01-08	27	0	3.5
17	2010-01-08	23	1	2.5
19	2010-01-08	29	13	3.5
28	2010-01-08	27	4	3
32	2010-01-08	22	7	3
34	2010-01-08	10	4	2
36	2010-01-08	4	0	2
37	2010-01-08	62	19	4
17	2010-01-09	30	3	2.5
19	2010-01-09	30	14	3.5
28	2010-01-09	22	5	3
37	2010-01-09	45	13	4
01	2010-01-10	80	31	6.5
19	2010-01-10	26	11	3.5
01	2010-01-11	80	31	6.5
17	2010-01-11	26	2	2.5
19	2010-01-11	26	14	3.5
28	2010-01-11	24	4	3
34	2010-01-11	12	5	2
37	2010-01-11	68	21	4
01	2010-01-12	68	23	6.5
19	2010-01-12	27	11	3.5
28	2010-01-12	26	5	3
37	2010-01-12	53	19	4
39	2010-01-12	15	2	3
01	2010-01-13	53	20	7
17	2010-01-13	23	5	2.5
19	2010-01-13	26	13	3.5
28	2010-01-13	25	2	3
34	2010-01-13	10	6	2
36	2010-01-13	2	0	4
37	2010-01-13	56	22	4
39	2010-01-13	18	0	3
01	2010-01-14	60	20	6.5
17	2010-01-14	21	1	2.5
19	2010-01-14	35	20	3.5
28	2010-01-14	24	3	3
34	2010-01-14	11	4	2
37	2010-01-14	47	12	4
39	2010-01-14	20	3	3
01	2010-01-15	62	28	6.5
08	2010-01-15	30	0	5
17	2010-01-15	27	2	2.5
19	2010-01-15	32	21	3.5
28	2010-01-15	22	2	3
34	2010-01-15	10	5	2
37	2010-01-15	59	20	4
01	2010-01-16	90	32	6.5
17	2010-01-16	24	3	2.5
19	2010-01-16	33	17	3.5
28	2010-01-16	24	3	3
34	2010-01-16	12	7	2
37	2010-01-16	58	15	4
19	2010-01-17	35	19	4
01	2010-01-18	75	28	6.5
08	2010-01-18	30	0	4
16	2010-01-18	47	15	5
17	2010-01-18	40	2	2.5
19	2010-01-18	36	17	4
28	2010-01-18	26	5	3
37	2010-01-18	62	12	4
01	2010-01-19	63	27	6.5
08	2010-01-19	20	0	3
16	2010-01-19	25	5	3.5
17	2010-01-19	20	1	2.5
19	2010-01-19	29	16	3.5
28	2010-01-19	22	3	3
34	2010-01-19	10	6	2
37	2010-01-19	43	8	4
01	2010-01-20	52	24	7
16	2010-01-20	35	7	3.4
17	2010-01-20	23	1	2.5
28	2010-01-20	24	3	3
37	2010-01-20	51	9	4
01	2010-01-21	63	26	6.5
16	2010-01-21	47	13	4
19	2010-01-21	29	15	3.5
28	2010-01-21	23	1	3
34	2010-01-21	11	6	2
37	2010-01-21	40	3	4
01	2010-01-22	60	24	6.5
16	2010-01-22	28	7	3
17	2010-01-22	34	4	2.5
19	2010-01-22	44	22	4
28	2010-01-22	22	2	3
34	2010-01-22	12	5	2
37	2010-01-22	45	7	4
01	2010-01-23	109	37	8
16	2010-01-23	40	9	4
17	2010-01-23	44	4	2.5
19	2010-01-23	26	14	3.5
28	2010-01-23	25	3	3
34	2010-01-23	10	5	2
37	2010-01-23	54	10	4
17	2010-01-24	40	2	2.5
19	2010-01-24	23	11	3.5
16	2010-01-25	44	12	4.5
17	2010-01-25	39	2	2.5
19	2010-01-25	37	19	4
28	2010-01-25	26	6	3
34	2010-01-25	10	4	2
37	2010-01-25	53	9	4
01	2010-01-26	68	26	6.5
16	2010-01-26	33	7	3
28	2010-01-26	22	4	3
37	2010-01-26	41	5	4
01	2010-01-27	68	27	6.5
17	2010-01-27	34	5	2.5
19	2010-01-27	28	16	3.5
28	2010-01-27	24	3	3
34	2010-01-27	10	5	2
37	2010-01-27	45	8	4
01	2010-01-28	69	27	7
16	2010-01-28	48	12	4
19	2010-01-28	31	19	3.5
28	2010-01-28	22	2	3
34	2010-01-28	11	7	2
37	2010-01-28	38	4	4
01	2010-01-29	73	30	6.5
08	2010-01-29	20	0	3.5
16	2010-01-29	40	13	4.2
28	2010-01-29	21	2	3
34	2010-01-29	10	5	2
37	2010-01-29	40	3	4
01	2010-01-30	122	39	8
17	2010-01-30	25	3	2
28	2010-01-30	22	2	3
37	2010-01-30	47	5	4
08	2010-01-31	28	0	4
17	2010-02-01	25	4	2.5
19	2010-02-01	48	25	4
28	2010-02-01	25	3	3
34	2010-02-01	11	6	2
37	2010-02-01	48	9	4
01	2010-02-02	68	28	6.5
08	2010-02-02	21	0	3.5
16	2010-02-02	52	10	4.4
17	2010-02-02	29	1	2.5
19	2010-02-02	33	16	3.5
28	2010-02-02	24	2	3
34	2010-02-02	10	5	2
37	2010-02-02	39	5	4
01	2010-02-03	60	28	6.5
08	2010-02-03	14	0	3
16	2010-02-03	33	5	3.5
17	2010-02-03	30	1	2.5
19	2010-02-03	25	12	3.5
28	2010-02-03	25	4	3
37	2010-02-03	42	8	4
01	2010-02-04	67	27	6.5
08	2010-02-04	25	0	3
16	2010-02-04	40	6	4
17	2010-02-04	31	2	2.5
19	2010-02-04	33	17	3.5
28	2010-02-04	22	3	3
34	2010-02-04	10	6	2
37	2010-02-04	39	7	4
01	2010-02-05	78	30	6.5
16	2010-02-05	49	10	4.5
17	2010-02-05	22	2	2
19	2010-02-05	29	16	3.5
28	2010-02-05	24	4	3
34	2010-02-05	10	4	2
37	2010-02-05	45	3	4
01	2010-02-06	110	38	8
16	2010-02-06	51	7	4.4
17	2010-02-06	26	3	2.5
19	2010-02-06	36	23	4
28	2010-02-06	23	2	3
37	2010-02-06	43	6	4
17	2010-02-07	20	1	2.5
01	2010-02-08	80	32	6.5
16	2010-02-08	43	6	4
17	2010-02-08	37	2	2.5
19	2010-02-08	37	24	4
28	2010-02-08	24	3	3
34	2010-02-08	11	6	2
37	2010-02-08	58	5	4
01	2010-02-09	82	32	6.5
16	2010-02-09	49	12	4.2
17	2010-02-09	29	2	2.5
19	2010-02-09	27	8	3.5
28	2010-02-09	25	4	3
34	2010-02-09	12	5	2
37	2010-02-09	43	2	4
01	2010-02-10	67	28	7
17	2010-02-10	24	2	2.5
19	2010-02-10	27	17	3.5
28	2010-02-10	24	3	3
34	2010-02-10	10	4	2
37	2010-02-10	49	6	4
01	2010-02-11	84	34	6.5
16	2010-02-11	42	7	4
17	2010-02-11	38	3	2.5
19	2010-02-11	26	9	3.5
28	2010-02-11	24	2	3
37	2010-02-11	47	7	4
01	2010-02-12	84	34	6.5
19	2010-02-12	26	10	3.5
28	2010-02-12	22	2	3
37	2010-02-12	62	8	4
28	2010-02-13	18	2	3
28	2010-02-15	21	2	3
28	2010-02-16	20	1	3
28	2010-02-17	24	2	3
28	2010-02-18	22	2	3
28	2010-02-19	21	2	3
34	2010-02-19	9	5	2
37	2010-02-19	42	4	4
19	2010-02-20	26	12	3.5
28	2010-02-20	24	3	3
34	2010-02-20	10	4	2
37	2010-02-20	34	2	4
19	2010-02-21	33	16	3.5
01	2010-02-22	68	27	6.5
16	2010-02-22	26	6	3
19	2010-02-22	30	13	3.5
28	2010-02-22	24	2	3
34	2010-02-22	12	6	2
37	2010-02-22	43	5	4
16	2010-02-23	26	5	3
19	2010-02-23	24	11	3.5
28	2010-02-23	25	3	3
37	2010-02-23	32	2	4
01	2010-02-24	54	24	7
16	2010-02-24	29	5	3.2
17	2010-02-24	26	3	2.5
19	2010-02-24	21	7	3.5
28	2010-02-24	21	3	3
34	2010-02-24	10	5	2
37	2010-02-24	35	3	4
16	2010-02-25	39	6	3.5
17	2010-02-25	29	4	2.5
19	2010-02-25	20	10	3.5
28	2010-02-25	24	3	3
34	2010-02-25	10	6	2
37	2010-02-25	37	4	4
14	2010-02-26	11	5	2
16	2010-02-26	42	5	3.5
17	2010-02-26	26	2	2.5
19	2010-02-26	26	11	3.5
28	2010-02-26	22	1	3
29	2010-02-26	60	2	17
34	2010-02-26	11	6	2
37	2010-02-26	43	3	4
14	2010-02-27	6	2	2
16	2010-02-27	38	3	3.7
17	2010-02-27	26	3	2.5
19	2010-02-27	21	9	3.5
28	2010-02-27	21	3	3
29	2010-02-27	60	1	17
34	2010-02-27	9	4	2
37	2010-02-27	39	2	4
14	2010-02-28	8	4	2
19	2010-02-28	25	10	3.5
11	2010-03-01	15	3	3
14	2010-03-01	6	1	2
16	2010-03-01	46	6	3.7
17	2010-03-01	28	5	2.5
19	2010-03-01	25	11	3.5
28	2010-03-01	24	2	3
37	2010-03-01	49	7	4
11	2010-03-02	12	2	3
14	2010-03-02	7	2	2
16	2010-03-02	40	6	3.5
17	2010-03-02	41	5	2.5
19	2010-03-02	28	12	3.5
28	2010-03-02	22	3	3
29	2010-03-02	70	2	17
34	2010-03-02	12	5	2
36	2010-03-02	4	0	4
37	2010-03-02	38	3	4
39	2010-03-02	15	0	3
40	2010-03-02	10	3	6
01	2010-03-03	45	20	7
08	2010-03-03	19	0	3
11	2010-03-03	12	3	3
14	2010-03-03	7	1	2
16	2010-03-03	43	4	3.5
17	2010-03-03	29	3	2.5
19	2010-03-03	23	9	3.5
28	2010-03-03	25	3	3
29	2010-03-03	65	4	17
34	2010-03-03	12	5	2
37	2010-03-03	52	5	4
40	2010-03-03	15	4	6
01	2010-03-04	48	20	7
11	2010-03-04	15	3	3
14	2010-03-04	8	1	2
16	2010-03-04	40	3	3.5
17	2010-03-04	30	5	2.5
19	2010-03-04	27	12	3.5
28	2010-03-04	22	2	3
34	2010-03-04	13	6	2
37	2010-03-04	37	3	4
01	2010-03-05	58	27	7
11	2010-03-05	16	5	3
14	2010-03-05	15	3	2
16	2010-03-05	36	6	3.5
17	2010-03-05	30	3	2.5
28	2010-03-05	21	3	3
34	2010-03-05	11	4	2
36	2010-03-05	1	0	4
37	2010-03-05	45	4	4
40	2010-03-05	8	3	6
01	2010-03-06	85	34	8
11	2010-03-06	18	4	3
14	2010-03-06	9	1	2
16	2010-03-06	35	6	3.5
17	2010-03-06	24	1	2.5
19	2010-03-06	29	12	3.5
28	2010-03-06	18	2	3
34	2010-03-06	12	6	2
37	2010-03-06	52	6	4
08	2010-03-07	20	0	3.5
14	2010-03-07	5	0	1.5
19	2010-03-07	18	7	3.5
39	2010-03-07	18	1	3
01	2010-03-08	72	29	6.5
11	2010-03-08	16	4	3
14	2010-03-08	9	1	2
16	2010-03-08	35	5	3.5
17	2010-03-08	29	4	2.5
19	2010-03-08	30	14	3.5
28	2010-03-08	21	3	3
34	2010-03-08	10	6	2
36	2010-03-08	2	1	2
37	2010-03-08	58	9	4
01	2010-03-09	58	24	6.5
11	2010-03-09	17	3	3
14	2010-03-09	10	2	2
16	2010-03-09	36	6	3.5
17	2010-03-09	32	1	2.5
19	2010-03-09	26	15	3.5
28	2010-03-09	22	5	3
34	2010-03-09	11	5	2
37	2010-03-09	43	5	4
40	2010-03-09	10	4	6
01	2010-03-10	49	23	7
11	2010-03-10	14	2	3
14	2010-03-10	8	2	2
16	2010-03-10	39	6	3.4
17	2010-03-10	32	2	2.5
19	2010-03-10	43	22	4
28	2010-03-10	24	4	3
34	2010-03-10	12	5	2
37	2010-03-10	49	3	4
40	2010-03-10	9	4	6
01	2010-03-11	70	29	6.5
11	2010-03-11	14	2	3
14	2010-03-11	15	1	2
16	2010-03-11	38	6	3.5
28	2010-03-11	21	3	3
34	2010-03-11	12	4	2
37	2010-03-11	44	7	4
01	2010-03-12	49	22	7
08	2010-03-12	20	0	2
11	2010-03-12	18	3	3
14	2010-03-12	12	2	2
16	2010-03-12	35	7	3.5
17	2010-03-12	22	2	2
19	2010-03-12	40	22	4
28	2010-03-12	22	3	3
34	2010-03-12	10	3	2
37	2010-03-12	52	3	4
01	2010-03-13	90	28	8
11	2010-03-13	21	3	3
14	2010-03-13	12	4	2
16	2010-03-13	33	6	3.5
17	2010-03-13	40	3	2.5
19	2010-03-13	19	10	3.5
28	2010-03-13	24	2	3
37	2010-03-13	46	2	4
08	2010-03-14	20	0	3
14	2010-03-14	8	2	2
19	2010-03-14	27	16	3.5
01	2010-03-15	50	21	7
08	2010-03-15	23	0	3
11	2010-03-15	20	3	3
14	2010-03-15	14	2	2
17	2010-03-15	34	2	2.5
19	2010-03-15	21	8	3.5
28	2010-03-15	20	1	3
34	2010-03-15	10	4	2
36	2010-03-15	5	0	6
37	2010-03-15	62	2	4
01	2010-03-16	48	19	7
11	2010-03-16	20	2	3
14	2010-03-16	13	2	2
16	2010-03-16	37	5	3.5
17	2010-03-16	29	3	2.5
19	2010-03-16	31	17	3.5
28	2010-03-16	17	0	3
34	2010-03-16	10	4	2
37	2010-03-16	47	9	4
01	2010-03-17	65	21	7
11	2010-03-17	22	4	3
14	2010-03-17	10	4	2
16	2010-03-17	28	9	3
17	2010-03-17	29	3	2.5
28	2010-03-17	24	2	3
34	2010-03-17	12	8	2
36	2010-03-17	4	0	4
37	2010-03-17	54	4	4
11	2010-03-18	20	3	3
14	2010-03-18	7	1	1.5
16	2010-03-18	34	6	3.5
17	2010-03-18	24	3	2.5
19	2010-03-18	35	16	4
28	2010-03-18	22	3	3
34	2010-03-18	10	5	2
37	2010-03-18	43	5	4
01	2010-03-19	65	19	7
08	2010-03-19	15	0	2.5
11	2010-03-19	27	4	3
14	2010-03-19	12	2	2
16	2010-03-19	38	5	3.5
17	2010-03-19	35	3	2.5
19	2010-03-19	20	14	3.5
28	2010-03-19	24	2	3
37	2010-03-19	52	7	4
01	2010-03-20	89	26	7
08	2010-03-20	15	0	3
11	2010-03-20	29	4	3
14	2010-03-20	11	2	2
16	2010-03-20	43	7	3.7
17	2010-03-20	28	3	2.5
19	2010-03-20	25	13	3.5
28	2010-03-20	21	3	3
34	2010-03-20	12	5	2
37	2010-03-20	42	3	4
08	2010-03-21	11	0	2.5
14	2010-03-21	9	2	2
17	2010-03-21	34	2	2.5
19	2010-03-21	19	9	3.5
01	2010-03-22	68	21	7
08	2010-03-22	18	0	2.5
11	2010-03-22	22	3	3
14	2010-03-22	14	3	2
16	2010-03-22	35	5	3.5
17	2010-03-22	30	4	2.5
19	2010-03-22	32	21	3.5
28	2010-03-22	22	1	3
34	2010-03-22	11	3	2
36	2010-03-22	5	0	6
37	2010-03-22	54	3	4
01	2010-03-23	76	28	7
08	2010-03-23	11	0	2.5
11	2010-03-23	22	3	3
14	2010-03-23	10	2	2
16	2010-03-23	26	2	3
17	2010-03-23	22	1	2.5
19	2010-03-23	34	19	4
28	2010-03-23	25	3	3
34	2010-03-23	9	4	2
37	2010-03-23	42	6	4
01	2010-03-24	70	28	7
11	2010-03-24	28	4	3
14	2010-03-24	13	3	2
16	2010-03-24	30	2	3
17	2010-03-24	21	1	2.5
28	2010-03-24	24	0	3
34	2010-03-24	10	5	2
37	2010-03-24	48	7	4
01	2010-03-25	56	21	7
08	2010-03-25	15	0	2.5
11	2010-03-25	21	3	3
14	2010-03-25	9	1	2
16	2010-03-25	28	4	3
17	2010-03-25	23	3	2.5
28	2010-03-25	19	1	3
37	2010-03-25	36	3	4
01	2010-03-26	64	28	7
08	2010-03-26	18	0	3
11	2010-03-26	15	2	3
14	2010-03-26	8	1	2
16	2010-03-26	27	4	3
17	2010-03-26	30	1	2.5
28	2010-03-26	22	4	3
34	2010-03-26	12	5	2
36	2010-03-26	5	0	6
37	2010-03-26	49	5	4
01	2010-03-27	103	34	8
11	2010-03-27	18	3	3
14	2010-03-27	9	1	2
16	2010-03-27	29	5	3.2
28	2010-03-27	21	2	3
34	2010-03-27	10	4	2
37	2010-03-27	47	6	4
17	2010-03-28	37	5	2.5
01	2010-03-29	78	29	7
08	2010-03-29	25	0	3
11	2010-03-29	24	4	3
14	2010-03-29	13	3	2
16	2010-03-29	41	9	3.5
19	2010-03-29	49	26	4
28	2010-03-29	18	2	3
34	2010-03-29	12	6	2
37	2010-03-29	62	12	4
01	2010-03-30	68	27	7
08	2010-03-30	19	0	3
11	2010-03-30	30	5	3
14	2010-03-30	7	1	2
16	2010-03-30	38	5	3
17	2010-03-30	23	2	2.5
19	2010-03-30	23	12	3.5
28	2010-03-30	20	3	3
36	2010-03-30	6	0	8
37	2010-03-30	48	9	4
01	2010-03-31	62	24	7
11	2010-03-31	26	4	3
14	2010-03-31	9	1	2
16	2010-03-31	43	5	3.5
17	2010-03-31	32	4	2.5
19	2010-03-31	28	16	3.5
28	2010-03-31	21	2	3
34	2010-03-31	11	5	2
37	2010-03-31	43	5	4
01	2010-04-01	68	27	7
11	2010-04-01	19	4	3
16	2010-04-01	39	3	3.2
17	2010-04-01	31	3	2.5
19	2010-04-01	25	15	3.5
28	2010-04-01	24	3	3
34	2010-04-01	10	4	2
37	2010-04-01	40	7	4
01	2010-04-02	56	23	7
08	2010-04-02	20	0	3.5
11	2010-04-02	17	3	3
14	2010-04-02	12	3	2
16	2010-04-02	39	5	3.2
19	2010-04-02	29	13	3.5
28	2010-04-02	24	3	3
34	2010-04-02	10	2	2
37	2010-04-02	54	9	4
01	2010-04-03	98	32	8
11	2010-04-03	20	4	3
14	2010-04-03	10	2	1
16	2010-04-03	41	6	3.5
17	2010-04-03	34	2	2.5
19	2010-04-03	24	17	3.5
28	2010-04-03	22	3	3
34	2010-04-03	9	3	2
37	2010-04-03	48	8	4
14	2010-04-04	6	1	1
17	2010-04-04	37	2	2.5
01	2010-04-05	58	17	7
11	2010-04-05	32	5	3
14	2010-04-05	12	2	2
16	2010-04-05	43	8	3.5
17	2010-04-05	28	1	2.5
19	2010-04-05	34	19	4
28	2010-04-05	19	2	3
34	2010-04-05	10	3	2
37	2010-04-05	52	12	4
01	2010-04-06	51	19	7
08	2010-04-06	25	0	3.5
11	2010-04-06	26	3	3
14	2010-04-06	11	2	2
16	2010-04-06	36	4	3
17	2010-04-06	26	4	2.5
19	2010-04-06	30	12	3.5
28	2010-04-06	20	3	3
37	2010-04-06	43	5	4
01	2010-04-07	50	21	7
08	2010-04-07	16	0	3
11	2010-04-07	24	4	3
14	2010-04-07	11	2	2
16	2010-04-07	39	5	3.5
17	2010-04-07	38	3	2.5
19	2010-04-07	26	13	3.5
28	2010-04-07	19	2	3
34	2010-04-07	12	4	2
37	2010-04-07	39	7	4
01	2010-04-08	51	19	7
08	2010-04-08	17	0	2.5
11	2010-04-08	19	4	3
14	2010-04-08	10	1	2
19	2010-04-08	27	10	3.5
28	2010-04-08	24	4	3
34	2010-04-08	10	3	2
37	2010-04-08	48	5	4
01	2010-04-09	59	17	7
11	2010-04-09	22	3	3
14	2010-04-09	8	1	2
16	2010-04-09	34	5	3.5
19	2010-04-09	26	14	3.5
28	2010-04-09	25	3	3
34	2010-04-09	11	4	2
37	2010-04-09	40	4	4
01	2010-04-10	102	2	3
11	2010-04-10	26	4	3
16	2010-04-10	30	5	3.5
17	2010-04-10	36	3	2.5
19	2010-04-10	25	15	3.5
28	2010-04-10	21	4	3
37	2010-04-10	49	7	4
16	2010-04-11	37	7	3.7
17	2010-04-11	38	3	2.5
19	2010-04-11	24	13	3.5
01	2010-04-12	72	25	7
11	2010-04-12	22	3	3
14	2010-04-12	11	1	2
16	2010-04-12	45	6	3.4
19	2010-04-12	27	16	3.5
28	2010-04-12	22	5	3
34	2010-04-12	9	3	2
37	2010-04-12	63	9	4
08	2010-04-13	14	0	3
11	2010-04-13	20	4	3
14	2010-04-13	7	1	1
16	2010-04-13	40	8	3.5
17	2010-04-13	31	1	2.5
19	2010-04-13	25	16	3.5
28	2010-04-13	21	2	3
37	2010-04-13	48	5	4
01	2010-04-14	68	27	7
11	2010-04-14	19	3	3
14	2010-04-14	9	2	2
16	2010-04-14	36	6	3.5
19	2010-04-14	34	15	4
28	2010-04-14	20	2	3
34	2010-04-14	10	4	2
37	2010-04-14	52	4	4
01	2010-04-15	51	22	7
11	2010-04-15	22	3	3
16	2010-04-15	46	8	3.7
17	2010-04-15	40	3	2.5
19	2010-04-15	35	18	4
28	2010-04-15	21	2	3
34	2010-04-15	9	3	2
37	2010-04-15	37	0	4
11	2010-04-16	24	4	3
14	2010-04-16	9	0	2
16	2010-04-16	36	5	3.5
19	2010-04-16	27	16	3.5
28	2010-04-16	20	3	3
34	2010-04-16	10	4	2
37	2010-04-16	45	3	4
39	2010-04-16	15	2	3
01	2010-04-17	98	26	8
11	2010-04-17	28	5	3
14	2010-04-17	5	0	1
16	2010-04-17	33	6	3.5
28	2010-04-17	22	3	3
34	2010-04-17	11	5	2
37	2010-04-17	49	7	4
39	2010-04-17	20	2	3
14	2010-04-18	14	3	2
19	2010-04-18	45	24	4.5
39	2010-04-18	20	3	3
01	2010-04-19	69	27	7
11	2010-04-19	29	5	3
14	2010-04-19	12	2	2
16	2010-04-19	34	5	3.5
17	2010-04-19	30	2	2.5
19	2010-04-19	37	13	4
28	2010-04-19	20	1	3
34	2010-04-19	9	5	2
37	2010-04-19	58	9	4
39	2010-04-19	25	3	3
01	2010-04-20	72	28	7
11	2010-04-20	23	4	3
14	2010-04-20	16	4	2
16	2010-04-20	35	5	3.5
19	2010-04-20	33	11	3.5
28	2010-04-20	24	2	3
34	2010-04-20	10	4	2
37	2010-04-20	43	4	4
01	2010-04-21	63	24	7
11	2010-04-21	21	5	3
14	2010-04-21	16	2	2
16	2010-04-21	35	5	3.5
19	2010-04-21	19	10	3
28	2010-04-21	22	3	3
34	2010-04-21	11	5	2
37	2010-04-21	38	3	4
01	2010-04-22	61	28	7
11	2010-04-22	25	5	3
14	2010-04-22	7	1	2
19	2010-04-22	35	14	3.5
28	2010-04-22	17	0	3
34	2010-04-22	12	6	2
37	2010-04-22	45	7	4
01	2010-04-23	60	24	7
11	2010-04-23	20	4	3
14	2010-04-23	8	1	2
16	2010-04-23	43	8	3.7
17	2010-04-23	29	1	2.5
19	2010-04-23	29	22	3.5
28	2010-04-23	18	0	3
37	2010-04-23	53	12	4
01	2010-04-24	110	33	8
11	2010-04-24	28	6	3
14	2010-04-24	13	3	2
16	2010-04-24	38	5	3.5
17	2010-04-24	32	0	2.5
19	2010-04-24	23	10	3.5
28	2010-04-24	20	2	3
37	2010-04-24	47	6	4
08	2010-04-25	16	0	3
14	2010-04-25	7	1	2
16	2010-04-25	35	5	3.5
19	2010-04-25	21	9	3.5
01	2010-04-26	82	32	6.5
11	2010-04-26	30	7	3
14	2010-04-26	10	2	2
17	2010-04-26	32	2	2.5
19	2010-04-26	35	20	4
28	2010-04-26	21	2	3
34	2010-04-26	12	6	2
37	2010-04-26	58	12	4
01	2010-04-27	52	27	7
11	2010-04-27	33	8	3
16	2010-04-27	50	11	4
19	2010-04-27	24	12	3.5
28	2010-04-27	19	1	3
34	2010-04-27	9	4	2
37	2010-04-27	47	6	4
01	2010-04-28	67	27	7
11	2010-04-28	28	6	3
14	2010-04-28	18	2	2
16	2010-04-28	38	11	3.5
19	2010-04-28	37	15	4
28	2010-04-28	20	1	3
34	2010-04-28	13	7	2
37	2010-04-28	49	9	4
11	2010-04-29	26	6	3
14	2010-04-29	12	2	2
16	2010-04-29	48	7	4
17	2010-04-29	32	2	2.5
19	2010-04-29	34	16	4
28	2010-04-29	21	2	3
34	2010-04-29	9	3	2
37	2010-04-29	43	4	4
01	2010-04-30	75	29	7
14	2010-04-30	12	1	2
16	2010-04-30	45	10	4
17	2010-04-30	28	2	2.5
28	2010-04-30	22	2	3
16	2010-05-01	44	7	4
17	2010-05-01	22	1	2.5
19	2010-05-01	22	12	3.5
28	2010-05-01	21	2	3
34	2010-05-01	10	4	2
37	2010-05-01	52	8	4
19	2010-05-02	32	17	3.5
39	2010-05-02	20	2	3
01	2010-05-03	81	30	6.5
11	2010-05-03	30	7	3
14	2010-05-03	8	0	2
17	2010-05-03	33	2	2.5
19	2010-05-03	30	13	3.5
28	2010-05-03	22	2	3
34	2010-05-03	10	4	2
37	2010-05-03	64	13	4
39	2010-05-03	25	3	3
01	2010-05-04	56	27	7
11	2010-05-04	26	6	3
14	2010-05-04	8	0	2
16	2010-05-04	53	6	4
17	2010-05-04	36	2	2.5
19	2010-05-04	30	17	3.5
28	2010-05-04	24	4	3
34	2010-05-04	9	3	2
37	2010-05-04	42	4	4
39	2010-05-04	22	1	3
11	2010-05-05	30	8	3
14	2010-05-05	7	1	1.5
16	2010-05-05	27	6	3.5
19	2010-05-05	21	9	3.5
28	2010-05-05	23	1	3
37	2010-05-05	48	7	4
39	2010-05-05	20	2	3
01	2010-05-06	72	32	7
11	2010-05-06	34	8	3
14	2010-05-06	11	2	2
16	2010-05-06	48	8	3.7
17	2010-05-06	38	4	2.5
28	2010-05-06	24	2	3
37	2010-05-06	45	3	4
39	2010-05-06	20	2	3
01	2010-05-07	72	28	6.5
11	2010-05-07	38	9	3
14	2010-05-07	11	1	2
16	2010-05-07	44	6	3.7
17	2010-05-07	33	3	2.5
19	2010-05-07	36	21	4
28	2010-05-07	19	2	3
34	2010-05-07	9	4	2
37	2010-05-07	52	10	4
39	2010-05-07	25	4	3
01	2010-05-08	101	31	8
11	2010-05-08	30	7	3
14	2010-05-08	11	1	2
16	2010-05-08	36	6	3.7
17	2010-05-08	34	4	2.5
19	2010-05-08	30	15	3.5
28	2010-05-08	21	2	3
34	2010-05-08	11	5	2
37	2010-05-08	40	2	4
39	2010-05-08	22	2	3
14	2010-05-09	7	0	2
17	2010-05-09	46	6	3
19	2010-05-09	28	16	3.5
39	2010-05-09	20	3	3
01	2010-05-10	75	29	7
11	2010-05-10	21	5	3
14	2010-05-10	12	1	2
16	2010-05-10	45	5	3.7
17	2010-05-10	41	3	2.5
19	2010-05-10	33	10	3.5
28	2010-05-10	20	3	3
37	2010-05-10	58	9	4
01	2010-05-11	69	28	7
11	2010-05-11	29	6	3
14	2010-05-11	10	0	2
16	2010-05-11	47	13	4
19	2010-05-11	32	18	3.5
28	2010-05-11	24	2	3
34	2010-05-11	11	5	2
37	2010-05-11	43	5	4
01	2010-05-12	62	28	7
11	2010-05-12	33	8	3
16	2010-05-12	43	6	3.5
19	2010-05-12	26	14	3.5
28	2010-05-12	23	2	3
37	2010-05-12	47	7	4
39	2010-05-12	25	2	3
01	2010-05-13	59	27	7
11	2010-05-13	28	6	3
14	2010-05-13	18	2	3
16	2010-05-13	43	6	3.5
19	2010-05-13	26	14	3.5
28	2010-05-13	24	2	3
37	2010-05-13	39	3	4
39	2010-05-13	20	1	3
01	2010-05-14	58	27	7
11	2010-05-14	24	6	3
16	2010-05-14	31	4	3.5
17	2010-05-14	27	4	2.5
19	2010-05-14	30	16	3.5
28	2010-05-14	21	0	3
34	2010-05-14	9	3	2
37	2010-05-14	46	9	4
39	2010-05-14	20	2	3
11	2010-05-15	32	7	3
16	2010-05-15	30	4	3.5
17	2010-05-15	33	3	2.5
28	2010-05-15	22	2	3
34	2010-05-15	10	5	2
37	2010-05-15	52	12	4
39	2010-05-15	20	3	3
01	2010-05-16	121	57	8
14	2010-05-16	11	0	3
19	2010-05-16	32	16	3.5
01	2010-05-17	73	37	7
11	2010-05-17	30	8	3
16	2010-05-17	27	4	3
17	2010-05-17	24	2	2.5
19	2010-05-17	29	17	3.5
28	2010-05-17	21	2	3
34	2010-05-17	10	6	2
37	2010-05-17	63	13	4
01	2010-05-18	70	28	7
11	2010-05-18	26	6	3
14	2010-05-18	12	2	3
16	2010-05-18	32	4	3.25
17	2010-05-18	32	4	2.5
28	2010-05-18	22	3	3
37	2010-05-18	41	8	4
01	2010-05-19	67	28	7
11	2010-05-19	28	8	3
16	2010-05-19	33	5	3.25
17	2010-05-19	18	0	2.5
19	2010-05-19	38	20	4
28	2010-05-19	22	1	3
34	2010-05-19	13	10	2
37	2010-05-19	49	5	4
01	2010-05-20	61	22	7
14	2010-05-20	13	2	3
16	2010-05-20	28	6	3
17	2010-05-20	29	2	2.5
19	2010-05-20	29	15	3.5
28	2010-05-20	21	1	3
34	2010-05-20	10	4	2
37	2010-05-20	44	3	4
01	2010-05-21	53	22	7
16	2010-05-21	32	6	3.25
17	2010-05-21	22	2	2.5
19	2010-05-21	27	16	3.5
28	2010-05-21	22	0	3
34	2010-05-21	12	6	2
37	2010-05-21	50	9	4
01	2010-05-22	98	39	8
14	2010-05-22	11	1	3
16	2010-05-22	30	3	3
17	2010-05-22	16	4	2.5
28	2010-05-22	19	1	3
34	2010-05-22	10	6	2
37	2010-05-22	38	2	4
19	2010-05-23	33	21	3.5
01	2010-05-24	81	32	7
14	2010-05-24	10	0	3
16	2010-05-24	42	8	3.67
19	2010-05-24	23	11	3.5
28	2010-05-24	20	2	3
37	2010-05-24	53	9	4
01	2010-05-25	57	26	7
14	2010-05-25	11	1	2
16	2010-05-25	38	5	3.5
17	2010-05-25	30	2	2.5
19	2010-05-25	24	11	3.5
28	2010-05-25	21	2	3
37	2010-05-25	48	8	4
01	2010-05-26	58	28	7
14	2010-05-26	10	0	2
16	2010-05-26	44	8	3.67
17	2010-05-26	25	3	2.5
19	2010-05-26	16	6	3
28	2010-05-26	25	4	3
34	2010-05-26	10	4	2
37	2010-05-26	46	3	4
01	2010-05-27	72	34	7
16	2010-05-27	23	3	3
17	2010-05-27	18	2	2.5
19	2010-05-27	24	7	3.5
28	2010-05-27	25	5	3
34	2010-05-27	9	3	2
37	2010-05-27	42	5	4
01	2010-05-28	68	27	7
14	2010-05-28	16	4	3
16	2010-05-28	38	8	3.5
17	2010-05-28	14	3	2.5
19	2010-05-28	31	14	3.5
28	2010-05-28	21	4	3
34	2010-05-28	10	4	2
37	2010-05-28	53	7	4
01	2010-05-29	112	48	8
16	2010-05-29	36	8	3.5
17	2010-05-29	22	3	2.5
19	2010-05-29	43	17	4
28	2010-05-29	21	0	3
34	2010-05-29	9	3	2
37	2010-05-29	49	4	4
19	2010-05-30	40	24	4
[truncated: 34,921 more rows]
